# Supplementary material for: Relationship between the Decomposition Process of Coarse Woody Debris and Fungal Community Structure as Detected by High-Throughput Sequencing in a Deciduous Broad-Leaved Forest in Japan
Source: PLoS One. 2015 Jun 25;10(6):e0131510. doi: 10.1371/journal.pone.0131510 (PMC4481346; doi:10.1371/journal.pone.0131510)
Supplement: S2 Table — The number of reads was rarefied. (XLSX) [file pone.0131510.s002.xlsx]

## Sheet: Sheet1
S2 Table. Raw data used in this study.
CWD	Genus	DBH	Time since death	dry weight of drill dust (dry g wt)	SD	g/cm3	Density Expected	Residual(dexp-dobs)	agar1	agar2	agar3	agar4	agar5	agar6	agar7	leot1	leot2	agar9	agar8	agar12	leot3	agar13	agar14	agar15	agar16	agar11	leot5	agar17	leot4	agar19	agar21	agar20	sacc1	agar22	sacc2	agar23	agar24	agar25	sacc3	leot6	agar18	sacc4	agar26	sord1	agar27	agar29	agar28	agar30	agar31
F62	Fagus	175.1	9	6.538	3.55242	0.208111	0.212751	0.00463967	3	30	9	1	1	1433	0	13	6	0	0	0	1	0	4	0	3	0	7	11	1	1	0	0	0	0	0	1	0	0	0	0	0	0	0	0	74	0	0	0	0
F65	Fagus	174.2	5	10.2	5.22273	0.324676	0.298904	-0.0257725	8	218	6	0	9	1282	0	0	1	0	0	3	0	0	6	0	0	1	7	2	0	0	1	2	0	0	0	48	2	0	0	0	3	0	0	0	0	0	0	0	1
F70	Fagus	106.6	9	10.896	3.93841	0.34683	0.212751	-0.13408	6	118	16	0	53	3	1	1112	5	43	0	5	84	0	8	0	3	0	106	4	10	1	2	6	0	0	0	0	1	0	0	5	3	0	0	0	1	0	1	0	0
F71	Fagus	122.2	13	2.582	1.27042	0.0821876	0.15143	0.069242	4	450	62	0	0	0	4	45	5	0	2	408	1	0	44	375	134	4	1	7	0	3	3	11	0	0	0	1	2	0	0	1	13	0	0	0	0	0	0	0	0
F72	Fagus	151.5	13	13.302	2.13475	0.423416	0.15143	-0.271986	10	46	8	2	2	0	4	77	5	0	0	2	181	0	683	0	2	1	4	1	151	2	1	65	1	0	0	3	1	0	282	0	31	7	1	0	3	0	1	17	0
F73	Fagus	91.8	9	5.506	1.88651	0.175261	0.212751	0.0374892	9	1318	63	0	0	2	56	2	1	0	0	5	1	29	16	9	1	19	2	2	10	1	3	0	13	0	0	3	1	0	0	0	22	0	0	1	0	5	0	4	0
F74	Fagus	104.3	9	7.292	2.8443	0.232112	0.212751	-0.0193609	13	34	129	2	0	1	6	609	2	0	0	48	18	56	9	0	3	11	20	4	15	43	5	1	4	0	0	11	1	471	0	3	2	0	32	0	0	1	7	2	2
F76	Fagus	184.3	13	5.124	4.09305	0.163102	0.15143	-0.0116724	19	291	605	4	0	2	31	45	3	1	1	0	3	2	15	40	19	4	18	34	14	300	13	2	2	2	1	3	1	15	0	0	1	0	0	0	1	1	56	0	8
F77	Fagus	109	5	8.688	3.58384	0.276548	0.298904	0.0223559	3	1002	394	0	0	2	2	1	0	2	0	0	0	25	116	5	13	2	4	4	0	3	2	4	0	0	0	1	2	0	0	0	1	0	0	0	1	0	0	2	2
F78	Fagus	120.4	5	12.05	3.289	0.383563	0.298904	-0.0846599	9	409	33	3	790	1	45	14	1	0	0	0	2	21	0	0	6	8	14	2	7	13	1	3	149	0	0	0	13	0	0	1	2	0	0	23	0	5	9	0	0
F89	Fagus	194.7	9	7.312	2.29282	0.232748	0.212751	-0.0199975	6	503	526	1	9	1	3	3	5	0	0	1	0	21	8	9	20	10	3	27	0	29	270	7	4	0	0	6	73	0	0	0	3	7	0	0	0	1	14	2	10
F90	Fagus	61.5	9	8.596	3.24944	0.273619	0.212751	-0.0608685	24	750	244	2	47	4	5	3	253	0	0	1	3	1	34	0	17	3	0	10	13	93	4	19	5	0	0	4	7	0	0	0	2	0	5	0	0	0	17	5	1
F92	Fagus	151.8	13	5.636	3.89392	0.179399	0.15143	-0.0279698	2	27	7	0	0	0	0	164	1089	0	0	142	11	7	12	8	3	2	2	0	0	0	0	0	5	0	0	1	0	0	0	0	0	49	45	0	0	0	0	2	0
F93	Fagus	129	5	10.83	3.94866	0.34473	0.298904	-0.0458261	0	19	1328	0	0	1	2	1	30	0	0	1	10	22	5	2	69	0	11	12	0	5	8	0	23	0	0	1	2	0	0	0	0	0	0	3	24	0	3	1	16
F94	Fagus	129.8	13	1.534	1.21519	0.0488287	0.15143	0.102601	0	74	1283	0	1	0	5	1	0	0	0	12	0	1	12	0	88	2	1	16	0	10	10	2	10	0	0	15	2	0	0	0	16	0	9	0	0	0	0	8	21
F95	Fagus	125.9	5	15.424	2.8784	0.490961	0.298904	-0.192058	13	234	21	12	12	6	3	1	1	1	1	1	1	28	2	0	3	6	0	9	0	1	1	551	4	2	551	1	106	1	0	1	0	0	0	0	7	2	5	0	2
F96	Fagus	321.9	9	3.646	3.4533	0.116056	0.212751	0.0966949	1529	4	7	0	0	0	1	18	0	1	0	2	0	18	1	0	1	2	6	3	0	0	0	2	2	0	0	0	0	0	0	0	0	0	1	0	0	0	0	0	0
F97	Fagus	152.2	5	5.242	2.43053	0.166858	0.298904	0.132046	120	31	71	1	1	0	987	10	0	0	0	0	0	0	28	207	3	1	9	63	2	4	1	1	0	0	0	1	3	0	0	0	4	1	0	0	0	30	5	0	0
F98	Fagus	180.6	5	11.052	2.71464	0.351796	0.298904	-0.0528925	7	650	606	1	34	1	12	7	56	0	0	2	9	0	22	7	34	1	0	24	7	30	2	15	1	0	0	2	4	0	0	0	4	0	0	2	1	0	5	2	10
F99	Fagus	63.8	5	6.188	1.67594	0.19697	0.298904	0.101933	8	1068	80	0	4	0	1	7	3	0	0	11	3	171	118	3	1	1	21	0	21	2	1	3	4	0	0	0	5	0	0	0	2	0	3	0	0	0	0	15	0
F106	Fagus	201.9	9	11.55	2.65982	0.367648	0.212751	-0.154897	47	689	39	5	4	14	12	13	4	0	3	0	4	0	293	10	2	4	261	24	4	3	1	0	5	1	0	1	3	0	0	0	6	0	0	56	0	0	2	3	0
F107	Fagus	112.6	5	6.642	2.22007	0.211421	0.298904	0.0874821	7	78	10	7	0	2	6	453	1	2	876	25	14	1	2	0	1	1	32	15	8	0	0	0	3	45	0	1	0	0	0	5	0	0	3	0	0	0	0	3	0
F108	Fagus	199.7	9	7.802	1.60993	0.248345	0.212751	-0.0355947	7	261	508	2	3	2	216	7	1	0	4	21	4	11	38	5	24	10	10	16	37	90	3	1	169	0	1	2	1	0	0	0	1	8	0	4	7	5	23	15	9
F109	Fagus	117.2	9	6.108	3.94839	0.194424	0.212751	0.018327	4	21	40	0	0	0	0	66	1	1273	0	21	10	20	0	0	4	45	1	4	5	3	1	1	0	0	0	59	0	0	0	0	5	3	4	0	0	0	1	0	0
F110	Fagus	66.8	5	14.346	3.87283	0.456647	0.298904	-0.157744	45	782	83	8	20	7	3	130	7	1	2	4	6	4	34	1	8	26	9	17	154	1	26	4	1	2	0	7	51	0	0	2	17	1	0	5	3	0	15	18	0
F111	Fagus	178.1	9	4.762	3.3116	0.151579	0.212751	0.0611715	6	823	83	2	53	1	1	34	2	0	1	475	24	2	3	19	6	2	5	9	3	0	0	10	1	1	0	0	0	0	0	0	1	2	2	0	1	0	0	3	0
F113	Fagus	143.5	5	4.446	1.29036	0.141521	0.298904	0.157383	5	163	86	0	0	0	108	32	2	0	0	1	2	842	5	25	169	2	2	4	3	3	1	2	2	0	0	2	2	2	0	0	2	0	2	1	0	6	1	22	0
F115	Fagus	136	9	9.386	4.75364	0.298766	0.212751	-0.086015	5	22	10	1	2	0	903	33	43	0	0	12	8	55	1	0	11	0	27	27	5	0	185	0	0	0	0	0	1	0	0	214	0	0	1	0	0	25	1	4	0
F116	Fagus	124.8	9	9.324	2.73059	0.296792	0.212751	-0.0840415	5	78	1049	3	32	2	17	17	1	0	0	29	4	22	4	0	56	1	100	47	8	15	23	7	0	0	0	7	1	0	0	2	3	0	1	25	0	1	4	2	12
F117	Fagus	226.2	13	4.1	3.85339	0.130507	0.15143	0.0209226	8	239	284	3	5	587	1	44	1	0	1	27	18	148	6	1	9	6	18	7	49	68	1	0	0	0	0	1	7	0	0	1	2	0	5	3	0	0	9	6	4
F118	Fagus	214	9	8.094	3.01477	0.25764	0.212751	-0.0448893	7	185	666	3	22	2	12	72	2	0	1	0	8	2	8	1	23	1	26	69	36	252	9	4	7	0	0	4	4	1	0	0	2	4	24	53	1	1	37	1	5
F119	Fagus	60.1	9	6.376	2.44282	0.202954	0.212751	0.00979629	1	1419	5	0	0	1	0	39	50	0	0	2	5	3	15	0	0	6	9	3	9	0	1	0	4	0	0	0	6	13	0	1	0	5	1	0	2	0	1	0	0
F120	Fagus	177.8	9	6.536	1.59023	0.208047	0.212751	0.00470333	1199	13	17	0	0	265	39	15	0	0	0	2	9	3	2	0	0	0	12	0	2	0	0	0	0	0	0	0	0	0	0	0	0	0	2	2	0	0	0	0	0
Q67	Quercus	66.8	13	14.29	3.59492	0.454865	0.409505	-0.0453593	1	276	9	15	2	1	3	359	128	1	0	82	129	3	136	0	0	2	60	0	63	0	4	6	0	0	0	0	3	0	0	4	17	0	17	62	0	0	0	31	0
Q68	Quercus	77	5	12.512	4.72802	0.398269	0.480559	0.0822898	2	39	3	1	1524	1	2	3	7	0	1	0	0	0	1	0	0	2	0	0	0	0	0	1	0	0	0	0	3	0	0	0	0	0	1	0	1	0	1	0	0
Q69	Quercus	209	5	14.022	2.373	0.446334	0.480559	0.034225	5	212	709	3	1	0	485	6	1	0	0	0	0	0	10	1	33	3	0	35	4	34	4	1	0	2	0	2	0	0	0	0	0	0	0	1	0	23	6	1	10
Q75	Quercus	250	5	14.15	1.67702	0.450408	0.480559	0.0301507	2	6	36	1321	0	0	0	152	1	0	2	13	9	0	0	0	2	0	0	2	3	1	3	0	0	27	0	0	0	0	0	2	0	0	0	0	1	0	2	3	3
Q79	Quercus	68.2	13	14.86	2.47439	0.473008	0.409505	-0.063503	0	14	16	1423	3	1	2	76	0	5	5	1	1	0	2	0	1	2	0	0	0	0	1	0	2	39	0	0	0	0	0	0	0	0	0	0	0	0	0	2	5
Q80	Quercus	77.1	5	17.2	0.855716	0.547493	0.480559	-0.0669339	4	65	4	1	1	0	1	363	0	2	0	30	42	4	2	0	1	721	98	1	84	0	4	1	1	0	0	1	0	0	0	1	2	70	9	0	1	0	0	0	0
Q82	Quercus	266.6	9	14.228	4.12644	0.452891	0.443612	-0.0092793	3	4	48	1319	0	0	0	62	18	0	2	13	18	5	15	0	0	1	6	9	9	8	0	0	0	31	0	0	0	0	0	1	2	1	5	0	1	0	3	1	4
Q83	Quercus	62.3	5	16.944	1.72978	0.539344	0.480559	-0.0587851	20	1055	23	5	43	9	11	41	6	1	0	9	2	18	6	0	1	19	25	13	62	0	2	19	2	3	0	9	72	0	0	0	14	0	0	0	2	1	18	4	0
Q85	Quercus	92.7	5	16.746	2.54932	0.533042	0.480559	-0.0524826	5	32	8	33	1441	2	1	2	1	0	2	0	0	3	1	0	0	6	1	2	1	1	0	0	0	0	0	0	7	0	0	0	0	0	0	0	9	0	2	0	0
Q87	Quercus	150.3	5	14.272	6.78037	0.454292	0.480559	0.0262673	38	977	25	230	7	0	3	121	4	0	4	0	35	5	7	4	0	6	7	10	10	1	0	3	2	5	0	1	22	0	0	0	4	0	8	25	1	0	4	5	0
Q91	Quercus	175.7	9	14.04	5.38934	0.446907	0.443612	-0.00329507	11	1182	55	6	5	6	2	38	0	0	0	140	11	3	9	4	0	5	7	3	7	0	0	6	7	3	0	0	14	0	0	0	3	6	1	0	2	0	0	0	0
Q101	Quercus	60.8	13	8.792	5.11731	0.279858	0.409505	0.129647	7	19	15	2	0	0	0	141	2	0	956	19	5	0	10	0	0	0	6	16	61	0	3	32	17	51	0	28	0	0	105	0	32	5	13	10	3	0	1	4	0
Q103	Quercus	90.8	13	13.512	0.642316	0.4301	0.409505	-0.0205948	2	14	1	0	1	1	0	65	4	0	288	3	1036	0	43	0	1	1	1	4	59	0	0	2	0	12	0	2	0	0	43	1	2	0	0	3	1	0	1	5	1
Q105	Quercus	60.4	13	17.958	1.48776	0.571621	0.409505	-0.162115	2	52	742	0	0	0	17	119	561	0	0	0	12	5	2	0	39	2	7	4	6	3	3	0	0	0	0	1	0	1	0	0	0	0	0	15	0	0	1	0	4
Q114	Quercus	270.9	13	9.506	3.65927	0.302585	0.409505	0.10692	5	48	200	1083	1	0	6	83	0	0	2	16	34	2	10	0	12	0	12	2	4	3	13	1	1	28	0	0	1	0	2	1	15	0	1	1	2	0	0	2	10
The number of reads was rarefied.
[truncated: 29 more columns]
